# Supplementary material for: Enzymatic Preparation of Carrageenan Oligosaccharides and Evaluation of the Effects on Growth Performance, Serum Biochemical Parameters and Non-Specific Immunity of Crucian carp
Source: Mar Drugs. 2025 Feb 19;23(2):90. doi: 10.3390/md23020090 (PMC11857235; doi:10.3390/md23020090)
Supplement: Supplementary file 1 [file marinedrugs-23-00090-s001.zip]

Archive with 1 entries (1 files):
- marinedrugs-3484878-supplementary.pdf
